# Supplementary material for: Dynamics and competition of CRISPR–Cas9 ribonucleoproteins and AAV donor-mediated NHEJ, MMEJ and HDR editing
Source: Nucleic Acids Res. 2021 Jan 4;49(2):969–85. doi: 10.1093/nar/gkaa1251 (PMC7826255; doi:10.1093/nar/gkaa1251)
Supplement: gkaa1251_Supplemental_Files [file gkaa1251_supplemental_files.zip]

Archive with 3 entries (3 files):
- NAR RNP-AAV editing dynamics - Supplemenary File 1 (AAV donor sequence).docx
- NAR RNP-AAV editing dynamics - Supplementary File 2.pdf
- NAR_RNP-AAV_editing_dynamics_-_Supplementary_Figures_12-10-2020.pptx
